# Supplementary material for: Preparation and Unique Three-Dimensional Self-Assembly Property of Starfish Ferritin
Source: Foods. 2023 Oct 25;12(21):3903. doi: 10.3390/foods12213903 (PMC10647799; doi:10.3390/foods12213903)
Supplement: Supplementary file 1 [file foods-12-03903-s001.zip]

Archive with 1 entries (1 files):
- foods-2680943-supplementary.pdf
